# Supplementary material for: STING induces HOIP-mediated synthesis of M1 ubiquitin chains to stimulate NF-κB signaling
Source: EMBO J. 2024 Nov 22;44(1):141–65. doi: 10.1038/s44318-024-00291-2 (PMC11696098; doi:10.1038/s44318-024-00291-2)
Supplement: Supplementary file 3 — Movie EV1 [file 44318_2024_291_MOESM3_ESM.zip]

Archive with 5 entries (4 files):
- SD Movie EV1/
- SD Movie EV1/EV-Movie-1_Legend.docx
- __MACOSX/SD Movie EV1/._EV-Movie-1_Legend.docx
- SD Movie EV1/Movie-E1.avi
- __MACOSX/SD Movie EV1/._Movie-E1.avi
