# Supplementary material for: STING induces HOIP-mediated synthesis of M1 ubiquitin chains to stimulate NF-κB signaling
Source: EMBO J. 2024 Nov 22;44(1):141–65. doi: 10.1038/s44318-024-00291-2 (PMC11696098; doi:10.1038/s44318-024-00291-2)
Supplement: Supplementary file 4 — Source data Fig. 1 [file 44318_2024_291_MOESM4_ESM.zip]

Archive with 33 entries (32 files):
- SD Figure 1/
- SD Figure 1/EMBOJ-2023-115976_Fig1-numerical-data.xlsx
- __MACOSX/SD Figure 1/._EMBOJ-2023-115976_Fig1-numerical-data.xlsx
- SD Figure 1/EMBOJ-2023-115976_Fig1A-1_nt.tif
- __MACOSX/SD Figure 1/._EMBOJ-2023-115976_Fig1A-1_nt.tif
- SD Figure 1/EMBOJ-2023-115976_Fig1A-2_cGAMP.tif
- __MACOSX/SD Figure 1/._EMBOJ-2023-115976_Fig1A-2_cGAMP.tif
- SD Figure 1/EMBOJ-2023-115976_Fig1C-1_gapdh.tif
- __MACOSX/SD Figure 1/._EMBOJ-2023-115976_Fig1C-1_gapdh.tif
- SD Figure 1/EMBOJ-2023-115976_Fig1C-2_VU1.tif
- __MACOSX/SD Figure 1/._EMBOJ-2023-115976_Fig1C-2_VU1.tif
- SD Figure 1/EMBOJ-2023-115976_Fig1D-1_gapdh.tif
- __MACOSX/SD Figure 1/._EMBOJ-2023-115976_Fig1D-1_gapdh.tif
- SD Figure 1/EMBOJ-2023-115976_Fig1D-2_K48.tif
- __MACOSX/SD Figure 1/._EMBOJ-2023-115976_Fig1D-2_K48.tif
- SD Figure 1/EMBOJ-2023-115976_Fig1E-1_gapdh.tif
- __MACOSX/SD Figure 1/._EMBOJ-2023-115976_Fig1E-1_gapdh.tif
- SD Figure 1/EMBOJ-2023-115976_Fig1E-2_K63.tif
- __MACOSX/SD Figure 1/._EMBOJ-2023-115976_Fig1E-2_K63.tif
- SD Figure 1/EMBOJ-2023-115976_Fig1F-1_gapdh.tif
- __MACOSX/SD Figure 1/._EMBOJ-2023-115976_Fig1F-1_gapdh.tif
- SD Figure 1/EMBOJ-2023-115976_Fig1F-2_M1.tif
- __MACOSX/SD Figure 1/._EMBOJ-2023-115976_Fig1F-2_M1.tif
- SD Figure 1/EMBOJ-2023-115976_Fig1I-1_nt.tif
- SD Figure 1/EMBOJ-2023-115976_Fig1I-2_Mon.tif
- SD Figure 1/EMBOJ-2023-115976_Fig1J-1_gapdh.tif
- __MACOSX/SD Figure 1/._EMBOJ-2023-115976_Fig1J-1_gapdh.tif
- SD Figure 1/EMBOJ-2023-115976_Fig1J-2_K63.tif
- __MACOSX/SD Figure 1/._EMBOJ-2023-115976_Fig1J-2_K63.tif
- SD Figure 1/EMBOJ-2023-115976_Fig1K-1_gapdh.tif
- __MACOSX/SD Figure 1/._EMBOJ-2023-115976_Fig1K-1_gapdh.tif
- SD Figure 1/EMBOJ-2023-115976_Fig1K-2_M1.tif
- __MACOSX/SD Figure 1/._EMBOJ-2023-115976_Fig1K-2_M1.tif
