# Supplementary material for: STING induces HOIP-mediated synthesis of M1 ubiquitin chains to stimulate NF-κB signaling
Source: EMBO J. 2024 Nov 22;44(1):141–65. doi: 10.1038/s44318-024-00291-2 (PMC11696098; doi:10.1038/s44318-024-00291-2)
Supplement: Supplementary file 4 — Source data Fig. 1 [file 44318_2024_291_MOESM4_ESM.zip › SD Figure 1/EMBOJ-2023-115976_Fig1-numerical-data.xlsx]

## Sheet: Fig1B
Fig. 1B
% cells w foci
	Untreated			cGAMP
mEGFP-LC3B	3.41085	4.97738	3.67965	80.1839	84.507	78.5258
Ub	7.64362	6.92964	7.61009	72.7794	73.6111	71.1125
% positive LC3B foci
	cGAMP
Ub	91.7787	90.1869	92.5206
STING	72.6409	71.6981	72.0596
Ub+STING	72.1599	71.4932	71.4699

## Sheet: Fig1G
Fig 1G
	nt			cGAMP
K48	1	1	1	1.11692	1.08761	1.08119
K63	1	1	1	1.83013	1.32065	2.20693
M1	1	1	1	2.95886	2.33987	2.38788

## Sheet: Fig1H
Fig 1H
K48 & K63
	nt		cGAMP
K48	1	1	0.69	0.804
K63	1	1	1.31	1.68
M1
	nt			cGAMP
M1	1	1	1	3.86	12.3	11.3

## Sheet: Fig1L
Fig. 1L
	nt			Monensin
K63	1	1	1	2.08629	2.07651	1.60518
M1	1	1	1	1.20339	0.92815	0.922998
