# Supplementary material for: STING induces HOIP-mediated synthesis of M1 ubiquitin chains to stimulate NF-κB signaling
Source: EMBO J. 2024 Nov 22;44(1):141–65. doi: 10.1038/s44318-024-00291-2 (PMC11696098; doi:10.1038/s44318-024-00291-2)
Supplement: Supplementary file 5 — Source data Fig. 2 [file 44318_2024_291_MOESM5_ESM.zip]

Archive with 60 entries (59 files):
- SD Figure 2/
- SD Figure 2/EMBOJ-2023-115976_Fig2-numerical-data.xlsx
- __MACOSX/SD Figure 2/._EMBOJ-2023-115976_Fig2-numerical-data.xlsx
- SD Figure 2/EMBOJ-2023-115976_Fig2A-1_nt.tif
- __MACOSX/SD Figure 2/._EMBOJ-2023-115976_Fig2A-1_nt.tif
- SD Figure 2/EMBOJ-2023-115976_Fig2A-2_cGAMP.tif
- SD Figure 2/EMBOJ-2023-115976_Fig2C-1_M1.tif
- __MACOSX/SD Figure 2/._EMBOJ-2023-115976_Fig2C-1_M1.tif
- SD Figure 2/EMBOJ-2023-115976_Fig2C-2_gapdh.tif
- __MACOSX/SD Figure 2/._EMBOJ-2023-115976_Fig2C-2_gapdh.tif
- SD Figure 2/EMBOJ-2023-115976_Fig2C-3_HOIP.tif
- __MACOSX/SD Figure 2/._EMBOJ-2023-115976_Fig2C-3_HOIP.tif
- SD Figure 2/EMBOJ-2023-115976_Fig2C-4_HSP90.tif
- __MACOSX/SD Figure 2/._EMBOJ-2023-115976_Fig2C-4_HSP90.tif
- SD Figure 2/EMBOJ-2023-115976_Fig2C-5_LC3B.tif
- __MACOSX/SD Figure 2/._EMBOJ-2023-115976_Fig2C-5_LC3B.tif
- SD Figure 2/EMBOJ-2023-115976_Fig2C-6_pSTING.tif
- __MACOSX/SD Figure 2/._EMBOJ-2023-115976_Fig2C-6_pSTING.tif
- SD Figure 2/EMBOJ-2023-115976_Fig2C-7_STING.tif
- __MACOSX/SD Figure 2/._EMBOJ-2023-115976_Fig2C-7_STING.tif
- SD Figure 2/EMBOJ-2023-115976_Fig2E-1_gapdh.tif
- __MACOSX/SD Figure 2/._EMBOJ-2023-115976_Fig2E-1_gapdh.tif
- SD Figure 2/EMBOJ-2023-115976_Fig2E-2_HOIP.tif
- __MACOSX/SD Figure 2/._EMBOJ-2023-115976_Fig2E-2_HOIP.tif
- SD Figure 2/EMBOJ-2023-115976_Fig2E-3_LC3B.tif
- __MACOSX/SD Figure 2/._EMBOJ-2023-115976_Fig2E-3_LC3B.tif
- SD Figure 2/EMBOJ-2023-115976_Fig2E-4_M1.tif
- __MACOSX/SD Figure 2/._EMBOJ-2023-115976_Fig2E-4_M1.tif
- SD Figure 2/EMBOJ-2023-115976_Fig2E-5_pSTING.tif
- __MACOSX/SD Figure 2/._EMBOJ-2023-115976_Fig2E-5_pSTING.tif
- SD Figure 2/EMBOJ-2023-115976_Fig2E-6_STING.tif
- __MACOSX/SD Figure 2/._EMBOJ-2023-115976_Fig2E-6_STING.tif
- SD Figure 2/EMBOJ-2023-115976_Fig2E-7_Vinc.tif
- __MACOSX/SD Figure 2/._EMBOJ-2023-115976_Fig2E-7_Vinc.tif
- SD Figure 2/EMBOJ-2023-115976_Fig2G-1_gapdh.tif
- __MACOSX/SD Figure 2/._EMBOJ-2023-115976_Fig2G-1_gapdh.tif
- SD Figure 2/EMBOJ-2023-115976_Fig2G-2_HOIP.tif
- __MACOSX/SD Figure 2/._EMBOJ-2023-115976_Fig2G-2_HOIP.tif
- SD Figure 2/EMBOJ-2023-115976_Fig2G-3_LC3B.tif
- __MACOSX/SD Figure 2/._EMBOJ-2023-115976_Fig2G-3_LC3B.tif
- SD Figure 2/EMBOJ-2023-115976_Fig2G-4_M1.tif
- __MACOSX/SD Figure 2/._EMBOJ-2023-115976_Fig2G-4_M1.tif
- SD Figure 2/EMBOJ-2023-115976_Fig2G-5_pSTING.tif
- __MACOSX/SD Figure 2/._EMBOJ-2023-115976_Fig2G-5_pSTING.tif
- SD Figure 2/EMBOJ-2023-115976_Fig2G-6_STING.tif
- __MACOSX/SD Figure 2/._EMBOJ-2023-115976_Fig2G-6_STING.tif
- SD Figure 2/EMBOJ-2023-115976_Fig2G-7_Vinc.tif
- __MACOSX/SD Figure 2/._EMBOJ-2023-115976_Fig2G-7_Vinc.tif
- SD Figure 2/EMBOJ-2023-115976_Fig2H-1_gapdh.tif
- __MACOSX/SD Figure 2/._EMBOJ-2023-115976_Fig2H-1_gapdh.tif
- SD Figure 2/EMBOJ-2023-115976_Fig2H-2_HOIP.tif
- __MACOSX/SD Figure 2/._EMBOJ-2023-115976_Fig2H-2_HOIP.tif
- SD Figure 2/EMBOJ-2023-115976_Fig2H-3_LC3B.tif
- __MACOSX/SD Figure 2/._EMBOJ-2023-115976_Fig2H-3_LC3B.tif
- SD Figure 2/EMBOJ-2023-115976_Fig2H-4_M1.tif
- __MACOSX/SD Figure 2/._EMBOJ-2023-115976_Fig2H-4_M1.tif
- SD Figure 2/EMBOJ-2023-115976_Fig2H-5_STING.tif
- __MACOSX/SD Figure 2/._EMBOJ-2023-115976_Fig2H-5_STING.tif
- SD Figure 2/EMBOJ-2023-115976_Fig2H-6_Vin.tif
- __MACOSX/SD Figure 2/._EMBOJ-2023-115976_Fig2H-6_Vin.tif
