# Supplementary material for: STING induces HOIP-mediated synthesis of M1 ubiquitin chains to stimulate NF-κB signaling
Source: EMBO J. 2024 Nov 22;44(1):141–65. doi: 10.1038/s44318-024-00291-2 (PMC11696098; doi:10.1038/s44318-024-00291-2)
Supplement: Supplementary file 5 — Source data Fig. 2 [file 44318_2024_291_MOESM5_ESM.zip › SD Figure 2/EMBOJ-2023-115976_Fig2-numerical-data.xlsx]

## Sheet: Fig2B
Fig. 2B
HOIP+	HOIP+STING+
96.9696	85
93.75	84.375
93.1034	78.5714

## Sheet: Fig2D
Fig2D
	nt			cGAMP
WT	1	1	1	2.72075	2.71325	1.98187
HOIPKO	0.710957	0.857429	0.846913	0.657316	1.11606	0.957005
HOIPKO+HOIP	1.5415	1.84103	1.25555	3.58756	3.56223	3.24733

## Sheet: Fig2F
Fig2F
	nt			diABZI
WT	1	1	1	1.9177	2.07951	1.76829
HOIPKO	0.751058	0.472553	0.618826	1.53147	0.486916	0.893592
HOIPKO+HOIP	1.94129	0.966499	1.65297	3.45897	1.60168	3.5678

## Sheet: Fig2I
Fig2I
	shCtrl			shHOIP
-	1	1	1	1	1	1
1	1.48045	1.37582	1.33547	0.754472	0.919447	0.903634
2	2.08992	1.87117	1.79173	0.910288	0.925592	1.06843
4	4.05947	3.36983	3.07344	1.85798	1.52923	1.61559
