# Supplementary material for: STING induces HOIP-mediated synthesis of M1 ubiquitin chains to stimulate NF-κB signaling
Source: EMBO J. 2024 Nov 22;44(1):141–65. doi: 10.1038/s44318-024-00291-2 (PMC11696098; doi:10.1038/s44318-024-00291-2)
Supplement: Supplementary file 6 — Source data Fig. 3 [file 44318_2024_291_MOESM6_ESM.zip]

Archive with 39 entries (38 files):
- SD Figure 3/
- SD Figure 3/EMBOJ-2023-115976_Fig3-numerical-data.xlsx
- __MACOSX/SD Figure 3/._EMBOJ-2023-115976_Fig3-numerical-data.xlsx
- SD Figure 3/EMBOJ-2023-115976_Fig3A-1_gapdh.tif
- __MACOSX/SD Figure 3/._EMBOJ-2023-115976_Fig3A-1_gapdh.tif
- SD Figure 3/EMBOJ-2023-115976_Fig3A-2_HSP90.tif
- __MACOSX/SD Figure 3/._EMBOJ-2023-115976_Fig3A-2_HSP90.tif
- SD Figure 3/EMBOJ-2023-115976_Fig3A-3_LC3B.tif
- __MACOSX/SD Figure 3/._EMBOJ-2023-115976_Fig3A-3_LC3B.tif
- SD Figure 3/EMBOJ-2023-115976_Fig3A-4_M1.tif
- __MACOSX/SD Figure 3/._EMBOJ-2023-115976_Fig3A-4_M1.tif
- SD Figure 3/EMBOJ-2023-115976_Fig3A-5_pSTING.tif
- __MACOSX/SD Figure 3/._EMBOJ-2023-115976_Fig3A-5_pSTING.tif
- SD Figure 3/EMBOJ-2023-115976_Fig3A-6_STING.tif
- __MACOSX/SD Figure 3/._EMBOJ-2023-115976_Fig3A-6_STING.tif
- SD Figure 3/EMBOJ-2023-115976_Fig3C-1_WT-nt.tif
- __MACOSX/SD Figure 3/._EMBOJ-2023-115976_Fig3C-1_WT-nt.tif
- SD Figure 3/EMBOJ-2023-115976_Fig3C-2_WT-cGAMP.tif
- __MACOSX/SD Figure 3/._EMBOJ-2023-115976_Fig3C-2_WT-cGAMP.tif
- SD Figure 3/EMBOJ-2023-115976_Fig3C-3_SopF-nt.tif
- __MACOSX/SD Figure 3/._EMBOJ-2023-115976_Fig3C-3_SopF-nt.tif
- SD Figure 3/EMBOJ-2023-115976_Fig3C-4_SopF-cGAMP.tif
- __MACOSX/SD Figure 3/._EMBOJ-2023-115976_Fig3C-4_SopF-cGAMP.tif
- SD Figure 3/EMBOJ-2023-115976_Fig3D-1_gapdh.tif
- __MACOSX/SD Figure 3/._EMBOJ-2023-115976_Fig3D-1_gapdh.tif
- SD Figure 3/EMBOJ-2023-115976_Fig3D-2_hsp90.tif
- __MACOSX/SD Figure 3/._EMBOJ-2023-115976_Fig3D-2_hsp90.tif
- SD Figure 3/EMBOJ-2023-115976_Fig3D-3_lc3b.tif
- __MACOSX/SD Figure 3/._EMBOJ-2023-115976_Fig3D-3_lc3b.tif
- SD Figure 3/EMBOJ-2023-115976_Fig3D-4_M1.tif
- __MACOSX/SD Figure 3/._EMBOJ-2023-115976_Fig3D-4_M1.tif
- SD Figure 3/EMBOJ-2023-115976_Fig3D-5_sting.tif
- __MACOSX/SD Figure 3/._EMBOJ-2023-115976_Fig3D-5_sting.tif
- SD Figure 3/EMBOJ-2023-115976_Fig3D-6_ATG16.tif
- __MACOSX/SD Figure 3/._EMBOJ-2023-115976_Fig3D-6_ATG16.tif
- SD Figure 3/EMBOJ-2023-115976_Fig3F-1_WT.tif
- __MACOSX/SD Figure 3/._EMBOJ-2023-115976_Fig3F-1_WT.tif
- SD Figure 3/EMBOJ-2023-115976_Fig3F-2_16KO.tif
- __MACOSX/SD Figure 3/._EMBOJ-2023-115976_Fig3F-2_16KO.tif
