# Supplementary material for: STING induces HOIP-mediated synthesis of M1 ubiquitin chains to stimulate NF-κB signaling
Source: EMBO J. 2024 Nov 22;44(1):141–65. doi: 10.1038/s44318-024-00291-2 (PMC11696098; doi:10.1038/s44318-024-00291-2)
Supplement: Supplementary file 6 — Source data Fig. 3 [file 44318_2024_291_MOESM6_ESM.zip › SD Figure 3/EMBOJ-2023-115976_Fig3-numerical-data.xlsx]

## Sheet: Fig3B
Fig3B
WT	SopF
1	1.42968
1	1.4169
1	0.986637

## Sheet: Fig3E
Fig3E
WT	ATG16L1KO
1	0.842611
1	0.740802
1	1.2252

## Sheet: Fig3G
Fig3G
Ub			HOIP
WT	ATG16L1ko		WT	ATG16L1ko
0.6656	0.3584		1.0496	3.3792
1.1264	0.512		3.5584	0.7168
0.64	1.3056		0.6144	1.2544
6.3744	0.4608		0.384	1.4336
0.6144	1.4592		0.5632	0.4096
4.8384	0.3584		0.4608	0.6144
0.9472	1.2288		0.6656	1.792
0.3584	1.2032		3.3536	0.512
0.6144	2.176		6.528	0.4864
1.3056	1.2288		0.4864	0.3584
8.192	2.2528		1.8944	3.456
0.9984	0.384		1.9968	1.6896
0.384	0.512		0.5888	0.4096
0.5632	0.4096		1.3056	0.9216
1.7152	0.8704		0.4352	0.4864
8.8064	0.3584		0.4352	0.7424
8.3456	1.0496		6.2208	0.4096
0.6912	1.6896		0.5632	2.1248
15.59	0.5632		1.9968	0.9728
2.8416	1.0496		0.7168	0.7168
4.3264	0.5376		0.896	0.5632
10.394	0.6144		2.0224	0.384
8.3968	1.1776		0.512	0.384
12.646	0.7936		0.3584	0.4608
0.4096	1.6384		0.4096	0.8704
0.4096	1.7664		1.2288	0.6656
0.9472	6.3488		0.5888	0.4096
1.2544	0.4608		0.64	0.512
2.4576	0.6656		0.4352	3.8912
7.2448	1.7152		3.328	1.4848
0.512	0.9984		0.5632	0.4352
1.92	1.7152		0.6656	1.5104
10.957	0.64		1.0496	1.28
0.4864	1.1776		0.6144	1.0752
1.6128	0.9216		4.1728	0.7936
11.546	1.28		1.408	0.384
0.4096	0.5888		0.4608	1.8176
5.1456	0.5632		1.2544	0.4608
0.4352	0.896		0.5888	0.8192
13.082	1.408		0.9984	0.5632
3.712	1.28		3.0208	0.512
9.5488	0.6656		1.3312	0.5632
7.8592	1.4592		0.8448	0.4352
14.08	0.384		0.4864	2.0992
13.645	0.4352		0.64	2.56
0.512	0.4608		8.832	0.7168
0.3584	2.7136		0.4608	1.5616
8.7808	1.0496		1.4592	0.8448
1.1264	1.6128		1.8432	0.4864
0.3584	2.2784		10.547	1.1776
11.878	4.864		0.5632	3.456
1.5104	0.5376		2.0992	0.9472
9.8048	1.408		0.5376	0.9216
0.6144	0.6656		0.4352	1.2288
1.3312	3.2		1.3568	0.5376
4.608	0.512		0.5888	0.4864
0.384	1.3312		2.2016	1.3568
0.7168	0.7168		5.5552	0.8704
1.6128	0.3584		0.4096	0.9472
7.296	1.1264		0.896	0.5888
1.92	1.2544		3.3792	0.4608
7.8336	0.4608		1.664	1.9968
15.539	1.3056		5.5552	0.3584
11.238	1.1264		1.7408	0.4864
0.384	0.384		2.7136	1.8432
4.2752	0.768		7.7056	1.7408
1.152	0.3584		1.3568	1.536
2.0224	0.512		0.384	0.896
10.445	0.512		0.384	0.64
2.3552	0.8192		4.8128	0.7168
0.384	1.5104		0.4864	0.5888
1.3824	3.3792		1.6128	0.7168
16.179	0.4864		0.9216	1.0496
0.8192	1.4592		9.2928	0.5888
0.4352	0.7424		0.4864	0.7936
2.2016	1.5104		7.1424	0.8704
0.7168	3.3024		1.2032	0.4352
0.6656	3.712		9.2672	0.8448
12.237	1.5104		0.6656	0.6656
1.2544	1.8432		1.8432	0.4608
0.7936	2.4064		4.8128	0.3584
11.75	1.4336		1.408	0.6656
0.768	0.5632		5.12	0.4352
0.6656	0.4864		1.3824	1.1008
0.4096	0.8192		0.384	4.5824
5.2992	1.1264		0.5632	0.9728
1.92	0.8192		0.384	0.384
0.5632	0.9728		0.7936	0.5888
1.6128	0.5632		1.1264	0.64
10.112	0.384		0.384	0.4352
3.1744	0.6656		4.48	0.5632
9.2928	0.896		1.0496	0.5632
2.7648	1.3312		1.92	1.4848
0.6912	3.6096		1.1776	1.664
1.536	3.2768		0.3584	2.3552
9.0624	1.408		0.896	1.6384
1.1776	1.3312		0.4096	1.024
6.656	1.1008		9.2928	1.6384
10.035	4.3008		0.64	0.8192
3.712	0.9216		0.6656	1.1264
0.384	1.024		14.771	0.4096
0.4864	1.8432		0.8192	1.7408
2.176	1.7664		9.5232	1.4592
3.0464	0.5632		10.342	0.6656
0.5632	0.3584		0.7936	0.9472
1.2032	1.9456		0.384	0.3584
6.656	0.8704		0.5376	0.4864
1.2544	0.6144		0.4608	0.512
0.3584	0.64		0.4864	0.5888
4.9408	2.7648		0.4096	0.64
0.384	1.4848		0.512	2.2016
0.5376	1.4336		0.6144	1.8944
1.536	0.4096		0.4352	0.6144
2.2016	2.5344		1.1776	1.024
9.7024	1.2032		1.2544	0.4608
0.5376	1.1776		0.5632	0.4608
1.024	1.2032		1.1776	0.6656
0.512	0.6144		2.3808	1.024
10.982	1.4848		5.8112	0.4608
1.28	0.3584		0.3584	2.0992
1.2544	0.7168		0.384	1.7664
1.8432	0.896		1.1264	0.4864
0.5888	0.4608		0.384	0.384
0.9472	1.3824		0.384	0.3584
0.7168	0.4352		0.5632	1.4592
0.64	1.3056		1.6128	0.3584
1.3056	1.024		0.3584	1.6896
10.803	0.3584		0.4608	1.024
6.4768	0.5888		0.5632	0.64
0.4864	0.512		0.4352	0.384
11.11	3.5072		0.6912	0.512
0.4864	0.5632		0.8448	0.4352
0.5888	0.4352		1.1008	1.3312
1.7664	0.6144		3.1488	0.4608
0.9216	0.5632		0.6144	2.2528
5.5808	0.4608		0.5376	0.4608
0.4096	0.384		5.0688	1.4592
0.7936	0.5888		0.4352	0.5632
5.8368	0.4352		0.5376	0.512
5.376	2.5088		4.7872	0.4608
2.0992	0.896		6.9888	0.896
7.3216	0.6656		0.5888	0.64
0.6144	0.64		4.9408	1.536
7.9872	1.1008		0.3584	0.4096
1.2288	0.64		0.7424	0.4352
11.494	1.2288		2.7136	0.4352
6.5024	0.384		0.512	0.9728
0.3584	0.8448		8.4736	0.768
11.622	2.0224		4.864	0.4096
9.5744	0.5632		0.6656	1.5104
7.7056	2.2016		13.67	1.3312
2.0736	1.1264		0.5888	0.7936
8.5504	0.4352		0.9472	0.8704
1.024	0.5888		1.152	0.9472
12.621	1.8688		0.3584	0.896
6.7328	1.0496		0.8704	0.896
2.176	0.8704		0.9472	0.64
0.6656	0.7936		0.5376	0.4608
0.7168	1.4336		0.4608	0.3584
5.3248	2.0224		6.7584	0.8704
1.152	1.1264		1.3312	0.4864
6.272	0.4096		0.4608	0.6144
0.9216	1.536		0.3584	0.6912
1.9712	0.3584		0.384	0.5632
0.4096	1.1008		3.712	0.4864
0.4864	0.4096		0.384	0.9216
16.922	0.384		0.384	0.4352
12.57	0.5632		0.6144	0.64
3.0464	1.2032		0.64	0.5376
10.65	0.4352		0.512	0.9472
0.3584	1.2032		3.2512	0.9728
1.4592	0.3584		0.512	0.5632
6.3744	0.9216		0.5376	0.8704
0.7168	0.5632		3.6608	0.7424
0.3584	1.8944		0.5888	0.384
0.7168	0.7424		2.5088	0.4096
10.419	0.8704		0.384	1.3312
4.9664	0.512		0.5888	0.9472
1.5616	0.4864		3.072	0.4352
0.64	1.28		0.64	1.152
6.7072	0.4352		0.4864	0.512
4.3008	0.4352		1.024	1.8176
7.9616	2.3808		1.4592	0.6912
0.3584	0.4608		0.5376	0.5632
4.2496	0.9984		0.5632	0.64
8.8576	0.4352		13.338	1.2288
2.3808	0.5888		0.768	0.5888
14.285	0.512		0.3584	1.5872
1.7664	1.664		0.8192	2.304
0.4864	0.4096		0.6656	0.9984
3.7632	1.4592		2.3808	1.5616
7.1168	0.6656		6.4512	1.2288
3.4816	0.4352		12.134	0.384
1.792	0.5888		11.008	1.3056
5.4784	3.4816		1.7152	0.4608
15.104	1.5104		0.384	1.536
0.9984	0.6656		4.1216	0.4352
8.704	1.2288		5.248	0.384
1.6896	1.2032		4.864	0.384
1.0752	0.896		8.8064	1.1264
13.926	2.6368		0.512	0.512
6.7072	0.6912		0.8192	11.008
1.5872	2.0224		0.7936	2.4064
7.1424	0.768		5.248	0.384
7.7312	0.4864		0.4864	1.1008
0.4864	2.9184		0.7424	0.384
2.4832	0.6144		3.584	0.7936
6.0416	0.4864		1.536	0.4352
1.7408	0.4096		0.8704	2.9952
3.456	0.4096		0.3584	0.64
8.2432	0.4352		0.5376	0.384
0.4096	0.4096		7.552	0.4352
13.875	0.768		1.1264	0.4864
3.3536	2.048		1.5616	0.64
0.4096	0.8704		0.4864	1.1264
0.3584	0.6656		2.0736	0.8192
0.4352	0.512		0.4352	0.64
0.9216	0.768		0.3584	0.3584
2.6368	2.4576		2.1248	0.5632
4.7616	1.1264		2.7136	0.3584
0.5888	2.304		4.608	0.5376
10.266	0.4096		0.9216	0.5888
11.085	0.64		8.4224	0.8192
9.2416	1.5872		0.5888	0.4608
1.6896	0.512		0.5888	0.5888
7.296	1.5872		0.8192	0.64
3.3536	0.5376		1.7664	0.7168
10.573	0.64		7.9104	1.1008
0.8448	0.3584		0.6144	1.0496
0.896	0.4352		0.4864	1.4848
1.2288	0.9216		0.64	0.5632
0.384	1.2032		0.512	1.0496
1.792	2.9696		0.3584	0.9984
4.992	1.2288		9.4976	0.512
5.5808	0.6144		2.0224	0.4096
0.5632	0.7936		0.4864	0.384
11.418	0.5888		1.9968	0.9472
15.923	0.5376		1.4848	0.4608
3.712	0.64		4.3776	0.5632
1.024	0.6912		0.4096	0.5632
0.3584	2.3552		1.152	0.4096
0.64	2.4576		0.3584	2.7392
8.064	1.024		8.1152	1.4592
0.4352	0.512		0.6144	1.2032
0.8448	1.152		0.4096	0.3584
9.1904	0.8704		0.4608	0.3584
6.6304	0.5632		5.6832	1.024
0.8192	0.3584		0.6144	1.8688
0.7936	2.176		0.9472	0.4608
2.5088	0.4608		2.4064	2.048
8.704	1.1776		3.712	0.6144
9.088	1.2544		0.384	0.3584
0.4864	0.64		0.4096	1.4336
11.443	1.8432		0.5888	0.5376
0.5632	0.4352		1.2288	0.384
10.086	0.8448		4.9408	0.3584
8.064	3.6608		0.8704	0.9472
1.9712	0.9472		9.3184	1.3312
5.3248	0.8448		0.7168	0.6144
1.3056	0.384		0.896	1.152
0.768	1.4848		0.6656	0.4608
1.4848	2.4064		6.4256	1.3056
2.8672	0.5888		0.8704	0.3584
10.778	0.6144		0.5376	0.7168
0.4864	0.384		0.4096	0.9472
1.5616	0.4864		0.896	0.896
3.5328	0.4608		0.896	1.6128
12.186	0.3584		8.1152	0.7168
9.728	1.2288		0.9472	1.3568
11.264	1.0752		1.1776	1.4848
1.6384	0.4352		0.384	0.4608
2.2016	0.4352		0.64	1.9968
0.4096	0.7936		1.4336	0.7424
8.9088	1.2544		0.4096	0.512
0.4352	0.5632		0.3584	0.6144
12.109	0.6656		0.4096	0.6144
0.4608	0.64		0.6656	0.6144
5.4016	0.7168		0.64	0.6144
1.3312	0.4096		0.4352	2.0992
9.5232	0.8704		0.8704	0.6656
2.3552	0.4096		1.024	1.5104
7.9616	0.5632		0.6656	0.6144
9.728	0.9472		0.3584	0.4096
3.7632	0.3584		2.7648	0.7936
1.2032	0.4608		4.5824	0.768
11.008	0.9216		0.6656	1.2288
1.5616	0.6912		1.5616	0.5632
7.1936	0.8192		0.896	1.4592
12.262	1.408		2.0992	0.768
10.829	0.5632		0.4352	1.3824
0.4096	0.6144		0.5376	1.3312
2.56	0.768		1.92	0.5376
7.7056	0.9472		2.2016	0.64
5.0176	0.5888		0.6656	0.512
0.8704	0.768		7.3728	0.5888
0.64	1.8432		9.6512	0.9216
10.163	0.768		1.3824	0.7936
9.728	1.536		0.4864	1.2544
0.5376	0.512		2.6112	0.8704
1.9456	2.432		0.6912	0.384
10.214	0.8448		2.56	0.64
6.5536	1.2288		0.5376	0.7168
0.4864	0.6912		0.5376	0.384
7.6288	0.5888		0.4352	0.7936
14.336	0.3584		2.0736	0.4352
2.7392	0.3584		0.7936	0.384
2.6624	1.3568		0.384	1.6128
0.5376	2.5088		0.512	0.4352
0.5376	0.3584		4.1216	0.6144
0.384	1.2544		2.2272	1.152
2.8672	0.384		0.7936	0.3584
0.3584	0.6912		1.9456	0.4864
0.4096	0.8448		3.9936	0.4864
12.493	0.768		0.5376	1.28
0.4864	1.0752		0.384	0.896
17.075	1.7408		9.2928	1.408
0.4096	1.024		1.536	0.9216
0.4352	1.7408		0.4352	0.3584
0.3584	1.792		1.408	0.6656
2.8928	0.5376		0.4864	1.2544
0.6912	0.512		0.6144	0.7936
11.162	2.7136		0.384	0.5888
14.541	3.0208		0.3584	0.7936
6.8864	2.4832		0.6912	0.7936
6.5792	1.4848		1.536	1.5616
10.726	0.896		0.4608	0.4352
0.9728	0.5888		2.0736	0.7424
4.4544	1.024		0.512	0.3584
10.01	1.8432		0.5376	0.4864
5.504	0.5376		1.1264	0.5632
0.5632	1.024		0.5888	0.896
9.0368	0.4096		0.3584	0.7424
0.64	0.768		1.024	1.2032
5.9648	0.4352		0.5888	1.408
10.522	0.4352		1.7152	0.6656
10.445	2.6112		10.419	0.8192
1.536	0.4864		0.4096	0.3584
0.6144	0.4608		0.9984	0.64
12.262	1.5104		9.6768	0.4608
0.4096	1.7408		0.64	1.3824
3.6864	0.3584		1.024	0.512
0.6656	0.8704		0.3584	0.4608
10.803	0.5888		0.8192	0.768
1.5616	0.4864		5.6064	0.5632
11.546	0.896		0.5632	1.2032
0.6144	1.408		0.5888	1.1264
2.6112	0.7936		0.8192	0.6912
8.0896	1.408		0.6144	1.92
0.896	0.512		6.1952	0.4352
0.5632	0.3584		5.0688	0.4096
0.4608	1.7152		0.512	1.6896
9.088	1.152		1.152	0.5376
0.5632	0.5632		3.6352	0.6912
9.8816	0.4864		0.384	1.3568
9.1904	0.9216		0.7936	1.2032
0.5376	0.768		0.5376	0.512
0.512	0.512		1.8688	2.1248
0.7424	0.4864		0.3584	0.384
14.515	1.536		0.384	0.6656
10.086	0.8192		0.4096	0.4352
0.9728	1.8944		0.3584	0.5888
0.8704	0.8448		0.384	1.6384
11.546	1.152		0.4864	0.8448
0.3584	0.5888		0.384	1.024
3.1232	0.512		6.5024	0.6144
12.006	0.8704		0.384	1.4592
7.5264	2.0992		0.5376	0.3584
1.536	3.6608		9.6256	0.768
11.648	1.7152		4.8896	2.5088
0.4096	1.3312		0.4608	0.512
2.944	0.4864		1.3056	0.4352
8.2432	0.4608		0.4352	1.2032
0.3584	1.3056		0.4352	0.6656
0.8448	0.4352		0.4608	0.3584
9.8304	0.6144		1.536	0.384
11.085	0.3584		1.1008	0.9216
6.784	0.5888		3.2512	0.9216
5.12	0.9472		1.4336	1.408
9.984	2.0992		0.6144	0.6656
8.192	0.7424		0.5376	0.8704
1.8176	2.5088		0.768	0.4608
11.75	0.5632		0.7936	1.0752
14.029	0.896		10.65	0.6656
0.7168	2.3552		0.5632	2.0736
0.6656	3.8656		7.8336	2.0224
4.2752	0.6656		3.0464	0.8192
3.8656	0.6912		0.384	0.384
4.5568	0.4608		4.9152	0.6144
10.189	1.1008		8.8832	0.7424
0.5888	0.5632		0.5632	0.3584
0.512	1.4592		1.1776	0.7168
0.896	1.0752		0.8448	0.5888
0.6144	2.304		0.7168	0.5888
0.4608	0.7936		1.4592	0.7168
1.4848	0.9984		0.4352	1.1776
3.5584	1.0752		11.366	0.512
0.5376	0.5376		13.798	0.4352
6.528	0.896		1.5872	2.7904
3.0976	0.384		1.0496	0.4608
4.9152	0.5888		0.5632	0.8192
0.8704	7.5264		1.4336	0.3584
4.9152	1.2544		0.384	0.4864
16.538	0.6656		5.376	0.9984
0.64	1.2032		0.512	0.384
0.9216	1.664		0.896	0.5376
8.6528	1.2032		0.3584	0.4096
7.9616	0.64		5.5808	2.2016
4.1984	0.6912		6.0672	0.7168
1.9968	1.2544		0.4608	0.5376
9.9072	3.3536		0.9728	0.768
0.8704	0.7168		1.5872	0.896
0.7424	0.6912		1.6128	0.4352
6.9632	0.9216		0.7424	0.4352
1.2032	0.8192		1.4336	0.7424
1.7408	1.2032		7.1424	0.4096
1.408	4.0192		0.3584	1.4848
0.4096	0.9984		0.5632	0.7424
2.944	0.4096		6.6816	1.28
11.725	1.5872		11.955	1.536
0.8448	0.64		0.3584	2.0992
1.1008	1.0752		15.59	0.9728
11.315	0.4608		0.3584	0.4608
2.2784	1.1008		2.7136	0.384
2.4576	0.9472		0.6912	0.384
8.6272	0.4864		0.7168	0.4096
10.163	0.4864		1.3568	5.8112
2.7648	0.384		0.4352	1.5872
11.469	0.512		0.384	0.4608
5.4016	0.4096		2.0736	0.9472
1.6384	0.4608		0.64	0.4864
1.9712	0.768		2.176	0.4096
9.088	0.6144		0.4864	2.304
0.384	0.384		0.6912	0.896
11.392	0.7936		0.4608	1.408
6.1952	0.9984		9.344	0.9728
8.7808	0.512		0.3584	0.8448
1.8944	0.5888		1.664	0.4864
0.5632	0.384		0.9728	0.5632
8.2176	0.4864		0.3584	0.9728
8.6272	1.8944		0.6912	0.6144
8.704	1.4592		12.16	0.8704
4.1216	0.5376		2.7136	0.3584
0.4096	1.1776		0.6144	1.0752
9.5744	1.0496		0.7424	0.4096
1.536	0.768		0.512	0.4352
6.4768	0.6144		0.4096	0.64
10.701	0.6656		0.7168	1.1008
0.6912	0.5632		4.864	1.2032
0.7936	1.3568		1.024	0.4352
0.6912	0.4608		0.512	0.4352
9.2928	1.152		0.7168	0.7424
1.3824	1.9712		0.5632	0.5376
0.4096	1.1008		0.4864	0.7424
13.952	0.6912		1.1264	0.4096
1.0752	1.5104		0.6656	1.3056
10.342	0.4352		0.3584	0.6656
1.8688	0.4352		0.3584	0.4352
0.384	0.8192		0.4864	1.664
6.016	0.7936		0.9216	0.384
4.992	0.9728		7.296	1.536
0.8192	0.8704		5.376	0.4352
0.6656	1.4848		2.1504	0.768
3.6352	0.3584		1.5872	0.3584
5.7088	0.768		4.7616	0.9472
0.6656	1.1008		0.3584	0.3584
7.6032	1.5872		2.3552	0.384
0.6144	0.5632		0.3584	0.4096
8.3712	1.1264		2.5856	2.5088
0.4608	1.2288		0.4096	0.7424
0.8704	0.64		4.6848	0.4096
0.6912	1.4336		5.9136	0.3584
9.472	0.8704		0.5632	0.5632
0.384	0.7936		0.4608	0.4608
10.445	0.6656		0.4096	0.7424
9.4208	0.8704		0.5376	0.5376
14.336	0.5376		0.512	0.9216
1.7664	1.5104		7.4752	0.5376
6.0672	4.5056		0.512	0.5632
1.792	1.2032		3.072	0.4096
1.152	0.4864		5.1712	1.2288
1.0496	0.9728		0.5632	0.768
0.6144	1.1008		1.4336	0.6144
9.4976	0.512		1.1008	0.384
7.3984	1.3312		0.5632	8.3968
0.4096	2.1504		0.64	0.9216
3.6864	0.896		0.512	0.4864
15.872	0.4352		0.3584	0.3584
1.664	2.3552		2.4064	0.4096
13.568	1.4848		0.4096	1.0752
4.5056	0.384		10.88	1.6384
1.4592	1.2288		0.512	0.512
9.6512	1.5872		2.8672	0.5632
1.536	1.3056		3.1744	0.5888
2.2272	1.1264		7.6544	0.5888
1.92	1.7152		0.768	0.896
0.8192	1.1776		1.0496	1.92
0.512	2.048		6.7072	0.7936
0.3584	0.8704		1.024	0.9984
0.4608	0.64		0.6656	0.9728
0.8192	0.6144		3.0976	0.768
18.637	2.2784		0.9984	2.1248
0.8192	1.3312		0.4096	0.4864
0.384	0.5376		0.512	0.9216
0.4608	1.2032		0.7424	1.6896
1.1008	1.536		5.1968	0.9472
13.261	1.3568		3.1232	0.512
0.3584	1.28		7.4752	0.7168
0.6912	0.9728		0.5376	0.5888
0.8192	1.2288		8.576	0.5376
0.7424	0.512		0.4864	1.3568
0.8448	0.5376		0.5632	0.5888
10.675	0.6144		3.7376	0.8448
9.5232	1.2032		1.2544	0.64
1.4336	1.8432		0.4096	0.5632
0.3584	1.0496		0.3584	0.4864
0.5888	0.9472		0.8192	0.4864
1.7152	2.6368		1.536	0.4096
1.9712	0.384		1.2288	0.64
10.752	0.384		2.5088	1.152
0.3584	1.3824		0.6144	0.4096
0.5888	0.384		0.7424	0.9728
0.9984	0.7936		4.1728	1.2032
13.67	0.9472		0.4864	1.1264
1.408	1.3824		1.6384	1.1264
1.2544	1.4848		0.6656	0.4096
1.4336	0.4608		1.0752	0.6144
2.432	0.4352		0.9472	0.9216
0.4096	0.9216		0.4864	0.9728
11.418	0.896		0.512	0.4352
0.5632	2.1504		0.4864	0.3584
0.5632	1.152		0.4608	0.7936
1.0752	0.3584		0.3584	0.9728
1.2288	1.28		1.8176	0.8704
0.5376	0.9472		0.7168	0.5888
0.384	0.3584		4.5824	0.4608
11.341	1.7664		0.7936	1.7408
2.2016	3.0464		0.4096	1.2032
0.5632	1.3568		2.1504	1.2288
0.7424	0.9984		0.9728	0.9472
3.0208	2.3296		0.6656	1.5616
0.5376	1.024		6.1952	0.384
0.5632	1.152		4.7872	0.6912
12.083	0.6912		0.6656	0.6144
0.64	0.384		0.6912	1.2288
3.712	1.0496		1.152	0.6144
0.384	1.536		1.2544	5.6064
5.248	3.0208		4.8384	0.4608
4.1216	1.5872		1.6128	0.5632
0.5376	3.6096		0.4352	1.0496
1.3568	0.4864		4.2752	2.7648
0.9984	0.768		0.512	0.4352
1.5104	3.0464		0.4864	0.7168
3.712	2.56		0.5376	0.5632
0.9472	1.8432		1.0752	0.512
1.152	0.8192		1.9968	0.4352
14.592	0.5888		1.2288	0.9728
0.5888	0.896		0.512	0.512
10.675	0.384		5.9392	1.7408
9.2416	0.384		0.5376	0.8448
1.0752	0.9216		0.512	0.384
0.384	0.5376		9.7024	1.3568
0.5888	1.8432		0.6912	0.64
0.384	0.64		0.4864	2.2272
0.768	0.7424		0.7424	0.768
1.1264	0.5632		0.7168	1.1008
2.3296	1.5616		0.6656	0.9472
7.2448	2.9184		0.4608	1.0752
0.4608	1.7152		0.64	0.64
7.8848	0.5632		1.28	1.6128
8.6016	0.6144		0.384	0.768
3.8656	0.9984		2.9696	0.7936
9.9584	2.0224		0.9216	1.3568
1.7408	1.3312		4.5824	0.3584
0.9216	0.4352		0.768	1.5872
3.7888	1.0752		8.2944	1.28
0.6656	0.4352		0.4352	0.384
0.5632	2.688		2.6112	0.3584
1.4336	1.1008		1.92	0.4608
2.8672	0.3584		0.4352	0.4608
4.864	1.9968		1.6896	0.6144
6.9888	0.4864		1.6384	0.8704
5.6576	0.768		0.5376	0.3584
5.3248	0.4608		0.512	1.1008
11.571	0.4864		0.3584	0.6144
2.304	0.7936		4.224	0.3584
7.1936	1.6128		0.3584	0.512
10.214	1.792		0.5888	0.5376
1.3824	1.2544		1.9456	0.5632
0.9472	0.8448		2.2272	0.64
7.168	1.3568		1.28	0.6656
0.896	0.3584		0.7424	0.5632
6.1696	0.6656		0.64	0.4352
7.1936	4.1984		0.64	0.8704
5.0432	0.7168		0.3584	1.6896
2.5856	0.5888		0.8448	0.768
8.8064	1.3568		3.328	0.4864
4.7104	1.7152		0.3584	0.4096
0.6656	0.4864		2.816	0.7168
1.5872	3.6352		0.384	0.4864
0.384	0.512		0.5376	0.896
14.438	0.768		4.3008	1.8944
4.9408	1.792		7.296	0.512
0.512	0.7168		7.3216	0.4352
3.2512	1.1008		0.5376	0.5632
7.808	2.1248		0.4864	0.4096
0.5376	0.8448		0.384	1.2544
0.3584	1.024		1.152	0.5888
2.2528	0.5888		1.7408	0.5376
5.248	0.4096		1.1264	1.28
15.283	1.3056		0.4864	0.512
7.3728	0.512		5.6064	0.4608
3.9936	4.9152		2.9184	3.968
1.4336	1.3056		1.8176	0.4352
12.8	0.9216		0.8448	0.64
1.3824	3.5072		10.138	0.4352
9.0624	1.7152		3.6864	0.4608
9.9328	0.4352		0.512	0.3584
13.85	1.1264		0.7936	0.9984
4.5056	0.9216		0.7936	0.7168
2.1504	1.3824		1.9968	1.7408
10.061	0.7424		0.7168	1.3568
1.8432	1.6128		0.384	0.3584
1.1008	0.9984		0.384	0.512
0.5376	0.4096		0.512	0.4352
0.5376	0.768		0.7168	0.3584
0.4608	1.4592		1.2032	0.3584
13.747	0.64		0.7424	0.4096
6.9888	0.7424		0.512	0.64
3.4048	1.8176		0.4864	0.5888
0.512	2.3296		0.5632	0.9984
4.5312	0.5632		0.4096	1.4336
5.0176	0.7168		9.7024	0.384
8.5248	2.0736		0.8704	0.9216
0.4352	0.8704		1.6384	0.768
9.3696	1.664		11.392	0.512
1.3312	0.7936		0.4096	1.2032
8.7552	0.4096		0.384	1.664
5.4528	0.7424		2.0736	0.896
0.896	1.1008		0.3584	1.3568
0.5888	0.4608		7.5264	0.4608
0.5632	2.048		2.9696	0.512
7.168	1.1264		0.4864	0.4608
1.2288	0.7424		0.4608	0.5632
4.0704	0.7936		14.413	0.4096
2.4832	0.3584		4.4032	11.853
0.7936	4.4544		1.792	0.4864
0.384	0.512		0.5376	0.4096
2.5088	0.7936		0.512	0.7424
0.9472	0.7168		0.4352	0.8192
4.864	0.9216		0.4864	1.536
8.3456	0.384		1.0752	0.384
1.6896	0.8448		0.5632	0.7936
9.9328	3.0976		5.4272	0.3584
0.384	1.8432		0.6912	0.4864
5.504	0.384		0.5632	0.6656
10.368	1.2032		4.8384	0.9728
2.6368	1.5616		1.664	0.8704
8.7296	0.5632		0.4608	0.7168
1.1264	1.3568		0.3584	0.4096
11.085	0.3584		0.6144	0.3584
3.1232	3.2512		0.6912	0.64
1.024	0.6144		9.5744	1.0752
12.698	0.7424		6.1184	0.7168
0.384	0.64		1.1264	0.5888
1.0752	1.3312		0.896	1.792
14.08	1.664		11.52	1.3824
0.6656	0.896		1.7152	0.768
13.798	1.92		0.384	6.656
11.085	1.1008		2.6624	1.3312
1.792	0.8448		0.5888	0.512
1.6896	0.6656		0.5888	2.56
9.2416	1.92		7.4752	1.0496
0.6656	1.3824		0.384	0.4608
0.6144	1.0752		1.3824	0.5888
6.4768	0.4608		0.4608	2.2784
0.4096	1.8176		0.5888	0.6144
6.4768	0.9216		0.4864	1.2544
9.1904	1.2032		0.5376	0.6144
10.982	0.5632		0.4608	2.3552
6.7584	3.5584		0.4096	0.4352
2.816	0.9984		0.6144	0.5376
1.1008	0.4608		0.7936	0.4352
7.6288	0.9728		0.3584	1.3568
0.3584	1.5872		6.912	1.152
0.384	1.1008		4.9664	1.0496
1.5104	0.4352		0.6912	1.3568
2.0992	1.5104		2.9184	0.5376
12.032	0.6144		0.384	0.3584
3.0464	0.512		0.9984	0.4608
1.7152	0.384		0.3584	2.048
2.5088	1.9456		1.1776	1.0496
1.2544	1.6896		4.3264	0.9472
0.896	2.5088		0.5376	1.6128
0.6656	1.6896		0.384	0.8704
7.6288	0.512		4.3008	0.6656
1.6128	2.56		0.3584	1.4336
0.9216	2.9696		11.93	2.2528
12.672	0.384		5.5296	0.8448
4.1216	0.4864		8.0384	0.9472
1.3056	1.1264		0.5632	0.4608
1.7408	1.664		1.9712	7.936
12.57	0.6656		1.6896	1.4592
13.184	1.1008		2.7136	2.0224
8.96	2.2272		5.7856	0.3584
12.621	0.6656		6.2976	0.64
10.24	1.8432		0.384	0.8704
1.4592	0.4096		11.238	0.9472
1.024	1.92		0.7168	0.3584
0.9472	0.6912		1.1776	0.4608
4.5056	2.9952		10.829	0.4608
0.768	0.4096		0.5888	0.5376
1.1264	0.8192		0.384	0.6912
6.8864	0.4608		0.512	0.5376
12.083	2.432		1.8688	0.8192
3.5584	0.4352		5.2736	1.408
10.854	0.5376		0.4352	0.6912
12.365	0.9472		0.4352	0.4096
0.5632	2.7904		0.4352	1.152
0.4096	0.3584		2.0992	0.896
9.6512	0.8704		0.4864	0.6144
0.512	0.9984		1.4848	0.4096
1.152	0.4352		0.5632	0.6656
0.4352	0.4608		0.9984	0.6144
0.896	0.768		6.5024	0.512
0.64	1.7664		7.296	0.7936
0.4608	1.1264		0.3584	0.3584
5.2224	0.5376		0.9728	0.3584
0.4352	1.1008		0.512	1.9456
2.8672	0.8704		0.5376	0.6656
9.0624	1.92		8.9856	0.6912
9.2672	0.6144		0.6656	0.8192
4.8384	0.7168		0.9984	0.4864
0.4864	0.9472		0.3584	0.7936
4.7104	1.3824		0.5376	0.6656
2.432	1.1264		1.408	0.4864
4.5312	2.944		0.64	1.6896
3.456	0.384		9.7792	0.8192
5.1712	1.2032		5.0432	0.4352
0.3584	1.4592		0.8192	0.4096
17.92	0.512		7.6032	0.4608
12.57	2.7136		3.4048	0.4096
2.304	0.7168		1.4848	0.9984
0.4096	2.56		0.512	0.6656
9.7536	1.3568		3.2768	0.6912
1.1776	2.7136		0.9216	0.7168
11.059	1.3568		0.7168	0.3584
1.664	0.4352		0.4352	1.9456
0.4352	0.5376		2.304	0.64
1.92	0.3584		11.059	0.9728
3.4816	3.2		0.4352	0.8448
3.5072	1.9712		8.5504	0.4096
0.6144	0.6144		0.5632	1.6384
7.6544	0.4864		11.546	0.6144
2.4832	0.4864		0.384	0.6144
0.384	0.6144		9.4464	0.384
3.712	2.5856		2.0992	0.4864
0.6912	1.8432		0.64	0.4608
6.784	0.6912		0.6144	0.768
3.1744	0.4608		0.4352	0.64
5.4016	0.9984		0.5632	0.7424
9.984	0.4608		0.7424	1.2032
0.7936	0.4352		0.512	0.4096
7.3728	0.512		0.4864	0.5376
11.418	1.536		2.3808	0.9216
5.3248	0.384		0.4096	0.9472
8.8832	0.384		4.8384	0.9728
0.384	1.7152		0.4864	0.9984
5.4016	1.5872		0.9472	0.5888
1.0752	0.4096		7.0656	1.28
0.5888	1.8688		0.384	0.3584
9.5744	0.4352		2.7904	0.4096
1.2288	1.3312		8.4224	0.8448
9.5488	0.8448		0.8448	0.384
0.384	0.768		0.5376	1.5872
12.57	1.9456		7.7568	0.6912
7.168	0.5632		6.4	0.9472
7.7312	2.432		0.6144	0.9216
15.77	1.408		2.3552	0.5632
1.0496	2.0224		4.224	0.6912
2.7648	3.712		0.4096	0.4608
0.5632	0.4864		12.954	0.4352
0.4352	0.6656		0.6912	0.4096
0.9472	0.4352		0.4608	0.5888
4.8896	1.8944		0.4096	0.384
1.0752	1.1776		0.4608	0.384
8.192	1.8688		0.384	0.9472
8.192	1.3056		1.1264	0.896
1.1264	1.024		0.3584	1.4592
9.2416	0.4864		0.512	0.7168
1.792	1.4336		11.11	1.1008
4.5056	1.664		0.3584	0.4352
0.6144	0.64		0.5376	0.4352
2.4064	0.9216		1.024	0.3584
0.8192	0.4864		0.9216	1.2544
1.1264	5.2736		0.64	1.3312
4.5824	0.6912		0.8704	1.28
0.6656	1.536		6.528	1.152
0.4608	0.4608		0.512	0.9728
0.384	1.1264		0.7936	3.2512
13.773	1.024		0.9728	0.6656
0.3584	1.5104		7.0656	1.152
0.5888	0.8192		0.4096	0.3584
6.6304	0.384		8.6272	0.6912
0.384	0.5632		1.92	0.9472
2.0224	0.512		0.6912	0.8192
9.2672	1.152		5.632	0.6656
6.4	0.4352		0.4608	0.9472
1.408	0.8192		0.384	0.4096
0.5632	1.3824		0.384	0.6656
0.4864	0.7936		10.394	0.9472
9.2672	0.4096		0.5376	0.5376
2.2272	1.792		0.64	0.5376
2.6368	1.3312		0.896	0.3584
4.096	1.1264		1.2288	0.3584
16.358	1.408		8.192	0.5632
0.3584	0.8192		1.664	0.3584
2.9696	0.4096		0.3584	1.0752
14.72	0.3584		8.9344	0.3584
2.944	2.3552		5.248	0.4352
0.4864	0.768		0.6656	0.4352
0.768	0.9216		0.4608	1.2544
0.8192	1.0752		2.9696	2.5088
4.6592	3.9168		0.384	0.5376
0.6144	0.4352		3.4304	0.896
10.726	1.6384		0.6144	0.4096
13.286	1.1264		9.5744	0.768
1.1776	1.4336		1.1008	1.1776
11.802	2.0736		9.3952	0.4096
15.59	0.4864		0.512	1.0752
0.4096	0.384		1.152	0.4864
3.0464	3.2768		0.6144	0.384
0.3584	0.384		0.5888	0.9984
10.726	1.024		5.376	1.0752
11.648	1.8944		4.7104	2.6112
12.544	0.896		0.768	0.6656
0.4864	1.2032		0.4352	1.28
0.5632	1.4848		3.712	0.9728
0.8192	1.2288		0.4608	1.1264
10.88	0.3584		0.64	0.6656
10.368	0.768		0.6144	0.8704
0.384	0.512		1.2288	0.768
2.176	1.664		1.0752	0.4608
0.6144	1.28		0.7168	0.3584
2.6112	0.6656		0.6912	0.5376
0.9472	0.768		0.8192	0.6912
1.1264	0.9728		0.4864	1.5616
1.2032	0.384		0.5888	0.5632
0.4096	0.6144		0.8704	0.768
16.998	1.3056		2.6624	0.7168
0.9984	1.8176		0.5632	0.5632
1.6896	0.64		0.384	1.3312
1.5104	1.024		0.384	0.9984
12.723	1.7152		0.4864	0.8704
0.3584	0.512		1.3568	0.8192
0.384	1.6128		0.5632	1.4592
2.3808	0.5632		1.8688	0.5376
0.384	0.8448		2.8416	0.9984
0.512	0.6144		0.5376	0.4608
1.6896	1.28		0.4608	1.5616
3.5584	2.7904		0.4096	0.384
1.5104	0.9216		9.5488	0.7424
0.9728	2.6624		4.2496	1.536
2.3808	0.8448		0.7424	0.4608
11.802	1.024		0.4864	1.2288
0.512	0.7424		0.4352	1.024
8.96	0.7168		5.7088	1.536
12.262	1.5872		0.4352	0.3584
7.5008	1.1264		0.9984	0.9472
10.829	0.4608		0.7424	0.8704
6.0416	0.6144		2.0992	2.0224
9.7024	0.4608		0.512	0.6912
10.522	0.4352		2.2528	0.7168
0.6656	0.6144		2.1504	1.024
6.4512	0.8192		0.5632	0.64
9.728	1.0752		0.512	0.5376
7.936	0.5376		13.414	0.6912
0.5376	0.5376		7.9616	0.7936
11.443	0.6144		0.768	0.384
8.2432	0.7168		2.1248	0.512
5.5808	0.64		0.6656	0.512
9.088	0.384		1.6896	0.4096
6.912	1.2288		0.4096	5.1968
0.512	0.7424		1.92	0.5632
0.5632	2.6368		1.3056	2.9952
1.3824	0.6912		4.0192	0.9728
2.0224	0.7936		6.784	0.7424
2.3808	0.4096		0.4864	1.8432
0.7424	0.4608		6.0672	0.64
0.5376	0.5632		3.9168	0.384
7.808	0.7424		0.64	2.3296
1.28	1.408		0.4352	2.4832
7.2192	1.1264		0.6912	0.384
1.3056	3.0976		8.1664	1.0496
0.4096	1.2288		0.8704	0.3584
0.384	3.2768		4.0192	0.3584
2.3808	0.9472		1.0496	0.5632
11.341	0.384		1.4336	1.3312
2.816	0.3584		5.8112	0.4096
0.4096	0.4864		5.9904	0.7168
0.64	1.5616		6.3744	1.024
16.461	2.7392		0.7424	0.9728
9.3184	1.0752		6.5792	0.5888
0.384	0.4096		2.2528	0.8448
11.904	0.896		6.8608	1.0752
7.3984	2.0224		0.6144	0.5376
0.384	0.8448		1.536	0.384
1.3056	0.9472		0.4096	1.1008
5.0176	0.6912		0.5888	0.5376
0.384	0.9472		7.04	0.7168
0.3584	0.9472		0.384	0.4096
0.9728	0.3584		2.7136	0.6912
0.9472	0.4096		0.4352	0.512
0.896	1.7408		0.5632	1.9712
0.7168	0.6912		0.4608	0.4096
3.1232	0.512		5.0176	0.4352
5.9392	0.384		4.3264	0.6912
0.4608	1.408		0.4096	0.5376
0.6144	1.792		13.594	1.6128
12.954	2.0992		0.512	1.3568
1.4592	0.6912		0.5632	0.5888
0.4096	0.9472		0.384	0.4096
1.28	1.7408		10.445	1.0496
0.5632	0.5632		0.8448	0.5632
3.4304	1.6128		1.1008	0.6912
13.338	1.6128		5.248	1.2032
1.2032	1.2288		4.992	0.6912
0.4352	0.4864		0.4608	0.9472
0.64	0.4352		1.5616	1.4592
1.28	0.7424		0.7168	0.6656
5.3504	1.536		0.8448	0.6656
0.6912	0.6656		1.152	0.4096
1.408	0.4608		3.2256	0.4608
11.187	1.1008		7.168	0.4608
11.597	0.7424		0.4864	0.3584
8.6016	2.7904		0.384	0.384
1.3056	0.4864		3.3792	0.384
5.6832	0.5632		2.3808	0.6144
0.5632	0.3584		0.3584	1.7408
13.594	1.7664		5.6064	0.6656
1.2288	0.7424		1.5872	0.7424
0.8192	1.5104		0.768	0.8192
7.424	0.4608		1.7152	0.64
0.768	1.92		3.7888	1.3056
0.5632	0.9728		0.4096	0.4352
9.984	0.5888		0.3584	1.664
12.595	0.384		0.9984	0.4864
3.2768	1.792		0.64	2.2528
16.589	0.6656		0.4864	0.9728
11.75	1.5872		6.4768	1.3312
9.0112	0.5888		2.1504	1.3824
12.416	1.28		3.0208	0.4096
6.5536	0.7424		1.4336	0.9216
1.2288	0.64		0.4352	0.6656
1.8944	0.64		1.0752	0.8448
1.664	0.5376		0.5632	0.4608
0.8704	0.4864		0.8192	0.7424
2.4576	1.3568		0.6656	0.4096
12.109	0.4096		3.6096	0.5376
11.52	0.4096		1.2288	1.408
0.4864	1.3056		0.896	0.4608
0.4352	0.6912		0.768	0.6144
1.408	2.1248		2.176	0.5376
10.675	0.6656		0.896	4.096
1.3056	1.28		6.3744	0.5376
12.058	0.8448		0.4864	0.768
0.64	2.0992		0.5376	0.5888
0.7424	1.1264		0.3584	1.1008
1.3568	0.4352		1.5104	1.152
0.9984	0.768		0.9472	0.512
10.368	1.5104		3.072	1.0496
0.7424	1.2544		6.016	0.6656
10.931	0.768		5.9136	0.8192
5.1456	1.1264		1.2032	0.7424
0.4864	0.9984		0.4608	0.7168
1.5872	0.8448		10.982	2.176
0.512	0.8192		1.1776	0.3584
0.6656	0.4608		0.8192	0.4352
9.088	1.7664		0.64	0.4608
13.491	0.7936		2.0224	0.64
10.266	0.8448		0.4608	0.8704
0.4096	1.3312		0.8704	1.5104
0.5632	0.896		0.4352	1.28
1.2288	1.5872		9.8304	0.5888
0.9984	0.8704		1.152	1.792
0.9728	1.3056		0.4352	1.0496
2.2016	1.3056		4.224	0.7936
0.5376	0.64		2.8672	0.4608
1.5104	1.024		1.5872	0.7424
1.1264	0.768		1.7664	1.1008
15.616	0.5376		7.3728	0.7168
0.5632	0.512		5.5296	0.8192
2.3552	0.384		0.8704	1.408
0.9216	1.152		0.4352	0.7936
7.1424	1.1776		0.7424	0.8448
8.2176	0.512		3.072	1.024
4.1472	0.6144		1.5872	1.024
8.5504	3.2768		10.086	1.3568
0.6144	2.5344		2.048	0.5376
3.5584	0.4608		15.616	0.6912
2.6112	0.7168		1.792	0.9472
0.5376	0.4096		9.088	0.8448
0.5888	0.384		0.8704	0.64
0.5376	0.3584		1.3568	0.9984
0.4864	1.8688		4.352	1.1264
16.205	1.5872		1.4592	1.8944
0.4352	0.64		0.4352	2.0736
10.01	1.2544		0.768	0.4864
0.5632	0.768		8.2944	1.5104
0.8448	0.8192		6.016	0.512
1.6384	0.896		0.3584	0.384
2.4576	0.4864		0.384	0.7168
9.6256	2.5856		1.6128	0.4864
0.384	0.512		6.7584	0.768
0.384	1.024		0.4864	0.768
2.3552	0.4096		0.4352	0.3584
10.163	0.3584		1.536	0.4608
0.64	4.4544		0.384	0.5376
0.3584	2.5344		2.6112	0.768
0.9984	1.152		0.3584	1.792
10.291	0.3584		0.8704	0.5376
2.3808	0.5632		0.4352	0.384
0.384	0.8192		0.7936	0.6912
0.5888	0.4352		7.3472	1.2288
2.8928	0.9216		4.5568	0.9984
1.9712	0.4608		1.0496	0.64
13.901	0.3584		1.408	1.1264
8.96	0.768		0.4096	1.152
0.4608	0.3584		0.6144	0.768
7.0656	0.5376		0.384	0.8192
0.9472	0.6656		4.8896	0.5376
0.5888	0.9216		1.3824	0.4608
2.7392	4.864		1.152	0.5888
0.9984	0.9216		0.7424	0.6144
2.5856	0.5376		0.512	1.0496
8.3968	1.0752		2.3296	0.7936
1.9968	2.7392		4.9664	0.5632
0.4096	0.9984		2.048	0.384
2.1504	0.384		4.0704	0.8192
0.896	1.152		0.5376	0.384
3.1488	0.6912		2.7648	1.1008
2.56	2.2016		6.0416	0.4608
4.9152	0.768		0.4096	0.4864
0.384	0.4608		0.6144	0.3584
3.84	1.9712		12.211	0.768
3.8912	1.2288		0.7936	0.4096
0.384	0.6912		3.5584	1.6384
0.6656	1.5616		0.4096	1.664
7.3216	0.4352		3.4304	0.384
1.28	1.1776		0.3584	0.512
3.9936	2.3552		0.4608	0.5632
2.944	0.9472		0.5632	2.176
9.0112	0.6912		0.4864	1.3312
2.2016	8.8576		1.664	1.1008
1.8688	3.3024		8.2688	1.536
13.645	0.4352		0.7424	0.4096
0.7168	0.5632		1.28	0.6144
0.8704	0.8704		7.6288	0.896
0.9216	0.8192		4.7616	0.64
2.5856	0.5376		1.8432	1.8688
14.464	1.1008		2.0224	1.1008
9.6512	1.9712		1.4336	0.64
0.512	0.4608		11.418	1.1264
0.7168	0.3584		0.4096	1.536
6.9376	0.64		0.7168	1.7664
8.3968	0.4096		0.384	0.4096
1.3312	0.4096		0.6144	0.768
0.3584	0.512		1.4336	0.8192
8.448	0.384		0.8448	0.9728
0.5632	0.5376		0.5632	0.4864
1.6384	2.0992		0.384	0.5888
1.7152	0.6144		0.4608	0.512
3.456	1.2032		2.8672	0.4864
1.792	0.4864		0.5376	3.0976
0.4864	0.64		0.384	0.9216
5.5808	1.3568		0.4096	1.92
0.6144	2.9696		5.6064	1.3312
0.6144	0.896		0.4352	1.024
5.0688	0.384		7.0912	0.512
0.9984	2.7904		0.384	0.6656
14.515	0.64		9.7536	0.512
0.4096	0.8704		0.4352	0.384
4.8384	4.1728		0.3584	0.5376
14.131	1.1264		2.6112	0.8448
5.2224	0.768		5.7088	0.384
9.3696	0.4352		0.6144	1.0752
0.9984	0.7424		2.0992	0.4608
5.1968	0.3584		8.7296	0.6144
0.5888	1.3824		1.9968	1.1264
0.384	0.4096		7.0912	0.9984
3.9168	3.0464		0.6912	0.6912
1.6384	1.3312		2.7392	0.3584
0.3584	0.5632		0.6912	2.8416
13.363	0.5888
6.7584	0.512
8.704	0.9216
1.7408	0.4864
10.086	0.7936
15.923	1.92
0.9216	0.64
0.384	0.6656
10.368	1.5872
2.8672	0.9728
6.8608	0.7936
0.5632	3.8144
0.4096	1.9456
9.2416	1.9712
0.8448	2.2784
1.9968	1.408
1.6384	1.2544
0.512	0.6656
3.1488	0.5376
8.5504	0.4608
1.0496	0.7168
0.4352	1.1264
9.5488	0.3584
2.0224	0.7936
3.5072	1.664
11.315	0.9472
15.77	0.3584
0.384	0.6656
5.4272	0.9984
0.4352	0.7936
7.7312	1.5872
11.981	2.6112
0.3584	1.3568
