# Supplementary material for: STING induces HOIP-mediated synthesis of M1 ubiquitin chains to stimulate NF-κB signaling
Source: EMBO J. 2024 Nov 22;44(1):141–65. doi: 10.1038/s44318-024-00291-2 (PMC11696098; doi:10.1038/s44318-024-00291-2)
Supplement: Supplementary file 7 — Source data Fig. 4 [file 44318_2024_291_MOESM7_ESM.zip]

Archive with 31 entries (30 files):
- SD Figure 4/
- SD Figure 4/EMBOJ-2023-115976_Fig4-numerical-data.xlsx
- __MACOSX/SD Figure 4/._EMBOJ-2023-115976_Fig4-numerical-data.xlsx
- SD Figure 4/EMBOJ-2023-115976_Fig4A-10_Vinc.tif
- __MACOSX/SD Figure 4/._EMBOJ-2023-115976_Fig4A-10_Vinc.tif
- SD Figure 4/EMBOJ-2023-115976_Fig4A-1_HOIP.tif
- __MACOSX/SD Figure 4/._EMBOJ-2023-115976_Fig4A-1_HOIP.tif
- SD Figure 4/EMBOJ-2023-115976_Fig4A-2_IkBa.tif
- __MACOSX/SD Figure 4/._EMBOJ-2023-115976_Fig4A-2_IkBa.tif
- SD Figure 4/EMBOJ-2023-115976_Fig4A-3_IRF3.tif
- __MACOSX/SD Figure 4/._EMBOJ-2023-115976_Fig4A-3_IRF3.tif
- SD Figure 4/EMBOJ-2023-115976_Fig4A-4_p65.tif
- __MACOSX/SD Figure 4/._EMBOJ-2023-115976_Fig4A-4_p65.tif
- SD Figure 4/EMBOJ-2023-115976_Fig4A-5_pIkBa.tif
- __MACOSX/SD Figure 4/._EMBOJ-2023-115976_Fig4A-5_pIkBa.tif
- SD Figure 4/EMBOJ-2023-115976_Fig4A-6_pIRF3.tif
- __MACOSX/SD Figure 4/._EMBOJ-2023-115976_Fig4A-6_pIRF3.tif
- SD Figure 4/EMBOJ-2023-115976_Fig4A-7_pp65.tif
- __MACOSX/SD Figure 4/._EMBOJ-2023-115976_Fig4A-7_pp65.tif
- SD Figure 4/EMBOJ-2023-115976_Fig4A-8_pTBK1.tif
- __MACOSX/SD Figure 4/._EMBOJ-2023-115976_Fig4A-8_pTBK1.tif
- SD Figure 4/EMBOJ-2023-115976_Fig4A-9_TBK1.tif
- __MACOSX/SD Figure 4/._EMBOJ-2023-115976_Fig4A-9_TBK1.tif
- SD Figure 4/EMBOJ-2023-115976_Fig4D-1_HOIP.tif
- __MACOSX/SD Figure 4/._EMBOJ-2023-115976_Fig4D-1_HOIP.tif
- SD Figure 4/EMBOJ-2023-115976_Fig4D-2_HSP90.tif
- __MACOSX/SD Figure 4/._EMBOJ-2023-115976_Fig4D-2_HSP90.tif
- SD Figure 4/EMBOJ-2023-115976_Fig4D-3_IkBa.tif
- __MACOSX/SD Figure 4/._EMBOJ-2023-115976_Fig4D-3_IkBa.tif
- SD Figure 4/EMBOJ-2023-115976_Fig4D-4_pIkBa.tif
- __MACOSX/SD Figure 4/._EMBOJ-2023-115976_Fig4D-4_pIkBa.tif
