# Supplementary material for: STING induces HOIP-mediated synthesis of M1 ubiquitin chains to stimulate NF-κB signaling
Source: EMBO J. 2024 Nov 22;44(1):141–65. doi: 10.1038/s44318-024-00291-2 (PMC11696098; doi:10.1038/s44318-024-00291-2)
Supplement: Supplementary file 7 — Source data Fig. 4 [file 44318_2024_291_MOESM7_ESM.zip › SD Figure 4/EMBOJ-2023-115976_Fig4-numerical-data.xlsx]

## Sheet: Fig4B
Fig4B
		WT		HOIPKO
-	0	1	1	1	1
1	1	1.11872	0.860997	1.36556	1.34955
2	2	2.43238	2.08291	1.41809	1.49006
4	4	4.63038	4.27031	1.8957	1.9281
8	8	9.89722	7.70942	4.36713	4.58972

## Sheet: Fig4C
Fig4C
	diABZI
WT	1	1	1
HOIPKO	0.305183	0.365124	0.470779
HOIPKO+HOIP	1.0125	0.506262	1.19451

## Sheet: Fig4E
Fig4E
TNF
Hours	WT			HOIPKO
0	1.01	1.02	0.97	0.88	1.02	1.11
1	2.83	2.4	4.12	1.37	1.64	1.67
2	2.24	2.12	5.05	0.77	0.72	1.12
4	11.47	12.63	35.1	2.98	4.22	5.01
6	81.5	86.11	199.05	18.28	23.45	31.67
8	136.29	112.8	106.22	32.47	34.84	52.93
TNFAIP3
Hours	WT			HOIPKO
0	1.33	1.16	0.65	1.02	0.95	1.03
1	1.15	1.17	1.3	1.23	1.03	0.87
2	0.92	0.83	0.98	0.8	0.61	0.46
4	2.68	2.08	3.71	1.82	1.73	1.25
6	5.61	4.52	6.26	2.91	2.21	2.84
8	6.11	5.19	8.5	3.59	2.95	2.54
IL6
Hours	WT			HOIPKO
0	0.79	1.91	0.66	0.59	1.64	1.03
1	3.64	3.87	3.45	4.28	1.86	0.99
2	13.09	15.23	16.01	5.97	3.94	6.86
4	100.69	90.58	365.26	34.7	30.37	36.52
6	876.44	839.44	2813.87	98.3	91.84	117.16
8	2220.3	2358.52	4510.81	252.03	176	191.19

## Sheet: Fig4F
Fig4F
IFNb
Hours	WT			HOIPKO
0	1.56	1.28	0.5	1.02	0.97	1.01
1	319.82	242.22	220.75	103.55	87.33	69.45
2	1001.57	869.97	1982.3	451.27	364.98	289.96
4	2112.76	1200.6	3081.73	385.19	389.08	301
6	1871.62	1738.73	1781.24	361.93	324.74	292.65
8	626.16	620.49	373.83	138.44	102.18	109.85
IFIT3
Hours	WT			HOIPKO
0	2.05	1.18	0.41	0.86	1.07	1.09
1	48.46	53.94	52.56	40.2	40.9	36.43
2	647.59	616.78	957.76	634.33	520.08	427.41
4	1876.87	1078.82	2150.16	1292.77	1366.19	930.83
6	1538.52	1391.55	1903.21	1530.45	1100.82	1370.6
8	963.17	720.83	1043.21	1215.57	881.47	854.06
ISG15
Hours	WT			HOIPKO
0	1.14	0.93	0.95	0.84	0.98	1.21
1	1.65	1.53	2	1.12	1.44	1.81
2	8.96	7.59	12.38	8.4	7.68	11.73
4	100.84	74.12	118.28	49.85	62.31	73.22
6	219	233.69	344	121.23	165.83	282.77
8	369.22	290.17	543.83	250.85	289.87	389.87

## Sheet: Fig4G
Fig4G
TNF
	nt				diABZI				TNFa
WT	0.6	0.85	1.65	1.18	36.9	18.09	64.49	34.16	29.59	37.8	55.69	45.88
KO	0.55	0.96	1.57	1.22	9.34	8.73	8	11.53	6.79	8.4	13.61	10.69
KO + HOIP	0.63	1.36	1	1.16	105.3	80.32	101.84	90.44	13.75	29.12	26.56	27.81
TNFAIP3
	nt				diABZI				TNFa
WT	0.78	1.01	1.16	1.08	4.67	3.28	5.81	4.36	19.38	22.63	25.1	23.83
KO	0.79	0.95	1.24	1.08	1.9	1.85	1.6	2.35	7.22	6.68	8.42	7.5
KO + HOIP	1.12	1.01	0.91	0.96	5.24	5.09	6.02	5.53	9.64	11.6	12.69	12.13
IL6
	nt				diABZI				TNFa
WT	1.23	1.09	0.8	0.93	455.63	268.9	1717.65	679.61	1.75	2.75	3.11	2.92
KO	0.82	1.14	1	1.07	218.83	214.08	273.23	262.96	1.31	1.04	1.29	1.16
KO + HOIP	1.85	1.13	0.58	0.81	2519.6	2554.75	2574.64	2564.67	4.04	3.29	1.2	1.99

## Sheet: Fig4H
Fig4H
IFNb
	nt				diABZI				TNFa
WT	0.83	1.15	0.99	1.06	3730.69	1406.85	5468	2773.56	3.82	3.5	3.54	3.52
KO	1	0.85	1.18	1	968.26	967.95	637.37	1384.28	1.63	1.39	2.16	1.73
KO + HOIP	1.44	0.79	0.99	0.88	9923.91	4469.01	8382.44	6120.56	2.42	1.93	1.63	1.77
IFIT3
	nt				diABZI				TNFa
WT	1.17	0.99	0.91	0.95	1400.59	1433.27	1522.09	1477.01	1.44	1.37	1.78	1.56
KO	0.87	1.18	0.93	1.05	1282.79	1263.87	1275.02	1086.55	1.41	1.65	1.24	1.43
KO + HOIP	1.53	1.72	0.44	0.87	525.24	537.38	526.98	532.16	1.8	2.55	0.7	1.34
ISG15
	nt				diABZI				TNFa
WT	0.89	1.05	1.03	1.04	116.97	82.37	141.78	108.07	1.13	1.31	1.85	1.55
KO	0.8	0.96	1.2	1.08	103.74	101.26	79.41	136.22	1.13	1.14	1.57	1.34
KO + HOIP	1.23	1.93	0.45	0.93	48.6	38.25	42.41	40.28	1.1	1.84	0.59	1.04
