# Supplementary material for: STING induces HOIP-mediated synthesis of M1 ubiquitin chains to stimulate NF-κB signaling
Source: EMBO J. 2024 Nov 22;44(1):141–65. doi: 10.1038/s44318-024-00291-2 (PMC11696098; doi:10.1038/s44318-024-00291-2)
Supplement: Supplementary file 8 — Source data Fig. 5 [file 44318_2024_291_MOESM8_ESM.zip]

Archive with 15 entries (14 files):
- SD Figure 5/
- SD Figure 5/EMBOJ-2023-115976_Fig5-numerical-data.xlsx
- __MACOSX/SD Figure 5/._EMBOJ-2023-115976_Fig5-numerical-data.xlsx
- SD Figure 5/EMBOJ-2023-115976_Fig5A-1_gapdh.tif
- __MACOSX/SD Figure 5/._EMBOJ-2023-115976_Fig5A-1_gapdh.tif
- SD Figure 5/EMBOJ-2023-115976_Fig5A-2_LC3B.tif
- __MACOSX/SD Figure 5/._EMBOJ-2023-115976_Fig5A-2_LC3B.tif
- SD Figure 5/EMBOJ-2023-115976_Fig5A-3_M1.tif
- __MACOSX/SD Figure 5/._EMBOJ-2023-115976_Fig5A-3_M1.tif
- SD Figure 5/EMBOJ-2023-115976_Fig5A-4_pSTING.tif
- __MACOSX/SD Figure 5/._EMBOJ-2023-115976_Fig5A-4_pSTING.tif
- SD Figure 5/EMBOJ-2023-115976_Fig5A-5_STING.tif
- __MACOSX/SD Figure 5/._EMBOJ-2023-115976_Fig5A-5_STING.tif
- SD Figure 5/EMBOJ-2023-115976_Fig5A-6_Vinc.tif
- __MACOSX/SD Figure 5/._EMBOJ-2023-115976_Fig5A-6_Vinc.tif
