# Supplementary material for: STING induces HOIP-mediated synthesis of M1 ubiquitin chains to stimulate NF-κB signaling
Source: EMBO J. 2024 Nov 22;44(1):141–65. doi: 10.1038/s44318-024-00291-2 (PMC11696098; doi:10.1038/s44318-024-00291-2)
Supplement: Supplementary file 8 — Source data Fig. 5 [file 44318_2024_291_MOESM8_ESM.zip › SD Figure 5/EMBOJ-2023-115976_Fig5-numerical-data.xlsx]

## Sheet: Fig5B
Fig5B
TNF
Hours	WT			ATG16KO
0	3.15	0.75	0.42	1.76	0.63	0.9
2	9.44	2.66	1.71	2.86	1.6	2.27
4	32.09	21.3	11.79	36.92	41.65	16.72
6	86.43	73.44	42.36	59.54	74.37	99.45
8	28.5	38.78	48.78	43.82	72.54	139.46
TNFAIP3
Hours	WT			ATG16KO
0	0.82	1.06	1.15	0.73	0.97	1.41
2	2.5	1.27	1.35	0.89	0.88	1.38
4	5.22	4.16	4.76	4.96	8.51	3.93
6	16.12	10.66	4.8	7.42	12.03	6.64
8	10.01	12.38	7.41	14.35	20.92	17.14
IL6
Hours	WT			ATG16KO
0	1.75	0.43	1.32	1.11	0.96	0.93
2	127.8	40.57	35.17	26.32	14.96	9.97
4	2366.68	1139.66	245.33	1970.44	3303.87	175.88
6	12661.7	13847.5	1844.23	5802.02	13989.9	4468.47
8	6162.13	6171.67	1686.22	7558.65	13202.2	13454.5

## Sheet: Fig5C
Fig5C
IFNb
Hours	WT			ATG16KO
0	1.3	0.56	1.37	0.76	0.8	1.65
2	2837.43	580.93	1212.74	939.3	649.45	952.54
4	2323	1580.59	1433.11	3266.85	4821.63	2095.1
6	1475.9	1177.04	840.2	1399.26	2530.95	3956.95
8	151.67	270.42	335.72	404.52	822.95	2511.2
IFIT3
Hours	WT			ATG16KO
0	0.74	0.74	1.83	0.66	0.88	1.73
2	1721.47	522.17	1254.9	502.08	788.68	1074.57
4	1762.7	1475.28	2070.5	1704.33	1787.17	1906.16
6	2588.72	1969.05	1629.03	1440.26	1413.58	1536.61
8	562.69	966.11	884.76	805.58	930.95	1394.41
ISG15
Hours	WT			ATG16KO
0	0.78	0.78	1.63	0.78	0.81	1.58
2	18.05	10.4	27.2	7.42	9.42	18.05
4	93.44	103.71	131.15	101.23	92.56	122.77
6	516.81	426.02	304.94	301.1	391.56	369.48
8	403.77	826.23	457.83	466.84	571.15	823.85
